# Supplementary material for: Diversity of ‘Cabernet Sauvignon’ Grape Epidermis and Environmental Bacteria in Wineries from Different Sub-Regions of the Eastern Foothills of Helan Mountain, Ningxia
Source: Foods. 2024 Jan 12;13(2):252. doi: 10.3390/foods13020252 (PMC10815095; doi:10.3390/foods13020252)
Supplement: Supplementary file 1 [file foods-13-00252-s001.zip]

Archive with 2 entries (2 files):
- Attached table of articles.xlsx
- Drawings attached to the article.pdf
