# Supplementary material for: Diversity of ‘Cabernet Sauvignon’ Grape Epidermis and Environmental Bacteria in Wineries from Different Sub-Regions of the Eastern Foothills of Helan Mountain, Ningxia
Source: Foods. 2024 Jan 12;13(2):252. doi: 10.3390/foods13020252 (PMC10815095; doi:10.3390/foods13020252)
Supplement: Supplementary file 1 [file foods-13-00252-s001.zip › Attached table of articles.xlsx]

## Sheet: 文章附表
	Table S1 weather conditions of sub-region
	(A) YC
	Factor	Weather parameter
	Env1	Average temperature	18.98
	Env2	Average relative humidity	49.4
	Env3	Cumulative rainfall	219
	Env4	Average wind speed	0.42
	Env5	Average sunshine hours	241.729
	(B) YN
	Factor	Weather parameter
	Env1	Average temperature	19.5336
	Env2	Average relative humidity	44.9444
	Env3	Cumulative rainfall	32.9
	Env4	Average wind speed	1.59412
	Env5	Average sunshine hours	239.7
	(C) QTX
	Factor	Weather parameter
	Env1	Average temperature	19.58
	Env2	Average relative humidity	42.8352
	Env3	Cumulative rainfall	115.5
	Env4	Average wind speed	2.92091
	Env5	Average sunshine hours	248.729
			Table S2	Bacterial diversity in the epidermis of grapes in different sub-regions
	GQTX	GYC	GYN	P_value(GYC-GYN)	P_value(GQTX-GYC)	P_value(GYN-GQTX)	P_value	P_adjust	Statistic
shannon	3.73±0.14	4.03±0.02	4.15±0.26	>= 0.1	>= 0.1	< 0.1	0.06081	0.1329	5.6
ace	1066±88.41	1120±33.1	1131±129.2	>= 0.1	>= 0.1	>= 0.1	0.6703	0.8044	0.8
chao	1016±82.4	1100±51.77	1121±128.5	>= 0.1	>= 0.1	>= 0.1	0.4298	0.6447	1.68889
			Table S3	Bacterial diversity in the winery environment in different sub-regions
	HQTX	HYC	HYN	P_value(HYC-YN)	P_value(HQTX-YC)	P_value(HYN-QTX)	P_value	P_adjust	Statistic
shannon	3.66±1.12	4.41±0.95	3.43±1.06	< 0.05	< 0.1	>= 0.1	0.01784	0.05352	8.05253
ace	1103±529.1	1340±755.7	904.5±766.1	>= 0.1	>= 0.1	>= 0.1	0.1985	0.1985	3.23404
chao	1108±517.8	1299±730.6	860.3±756.7	>= 0.1	>= 0.1	>= 0.1	0.08734	0.131	4.87587
